# Supplementary material for: The computational neurology of movement under active inference
Source: Brain. 2021 Mar 11;144(6):1799–818. doi: 10.1093/brain/awab085 (PMC8320263; doi:10.1093/brain/awab085)
Supplement: awab085_Supplementary_Data [file awab085_supplementary_data.zip]

Archive with 4 entries (3 files):
- awab085-suppl_data/
- awab085-suppl_data/brain-2020-00565-File008.mp4
- awab085-suppl_data/brain-2020-00565-File009.mp4
- awab085-suppl_data/brain-2020-00565-File010.pdf
